# Supplementary material for: Ultrasound pupillometry for the detection of a relative afferent pupillary defect (RAPD): Systematic evaluation in patients with optic neuritis and comparison with infrared video pupillometry
Source: PLoS One. 2025 Jan 10;20(1):e0315712. doi: 10.1371/journal.pone.0315712 (PMC11723539; doi:10.1371/journal.pone.0315712)
Supplement: S1 Table — CIS = clinically isolated syndrome, EDSS = Expanded Disability Status Scale, HC = healthy controls, IVP = infrared video pupillometry, mm = millimeters, MS = multiple sclerosis, ms = milliseconds, μm = micrometers, NMOSD = neuromyelitis optica spectrum disorder, OCT = optical coherence tomography, ON = optic neuritis, PCT = pupil constriction time, PD = pupil diameter, PPMS = primary progressive multiple sclerosis, pRNFLT = absolute peripapillary retinal nerve fiber layer thickness, RAPD = relative afferent pupillary defect, RRMS = relapsing remitting multiple sclerosis, SPMS = secondary progressive multiple sclerosis, UP = ultrasound pupillometry. (XLSX) [file pone.0315712.s001.xlsx]

## Sheet: Tabelle1
Patient	Age in years	Group	Diagnosis	Acute ON, time since onset in days	Annual relapse rate	EDSS	Total amount of ON episodes	Amount of ON episodes right eye	Amount of ON episodes left eye	Time since last ON in months	Swinging flashlight test: RAPD right eye	Swinging flashlight test: RAPD left eye	Best-corrected visual acuity left eye in dec	Best-corrected visual acuity left eye in dec	UP: direct PD at rest right eye in mm	UP: PD after direct light stimulus right eye in mm	UP: direct constriction amplitude right eye in mm	UP: direct constriction range right eye in percent	UP: direct PCT right eye in ms	UP: consensual PD at rest right eye in mm	UP: PD after consensual light stimulus right eye in mm	UP: consensual constriction amplitude right eye in mm	UP: consensual constriction range right eye in percent	UP: constriction ratio right eye	UP: direct PD at rest left eye in mm	UP: PD after direct light stimulus left eye in mm	UP: direct constriction amplitude left eye in mm	UP: direct constriction range left eye in percent	UP: direct PCT left eye in ms	UP: consensual PD at rest left eye in mm	UP: PD after consensual light stimulus left eye in mm	UP: consensual constriction amplitude left eye in mm	UP: consensual constriction range left eye in percent	UP: constriction ratio left eye	IVP: PD at rest right eye in mm	IVP: PD at rest left eye in mm	IVP: PD after direct light stimulus right eye in mm	IVP: PD after direct light stimulus left eye in mm	IVP: direct constriction amplitude right eye in mm	IVP: direct constriction amplitude left eye in mm	IVP: direct constriction range right eye in percent	IVP: direct constriction range left eye in percent	Vision-related life quality score	OCT: pRNFLT right eye in µm	OCT: pRNFLT left eye in µm	Difference IVP-UP PD at rest right eye in mm	Difference IVP-UP PD after direct light stimulus right eye in mm	Difference IVP-UP PD at rest left eye in mm	Difference IVP-UP PD after direct light stimulus left eye in mm
1	44	acute ON	NMO	5	3.3	4	6	2	4			1	0.8	0	4.9	3.3	1.6	32.6531	833	5	4.1	0.9	18	0.5625	5	4	1	20	1089	5	3.4	1.6	32	1.6	5.59	5.12	3.3	3.67	2.29	1.45	41	28	30.1	72	53	0.69	0	0.12	-0.33
2	23	acute ON	NMO	12	2		6	4	2		1		0.25	0.5	5	3.9	1.1	22	1081	4.9	3.1	1.8	36.7347	1.63636	5.6	3.7	1.9	33.9286	858	5.6	4.5	1.1	19.6429	0.578947	6.8	5.65	5.13	4.07	1.67	1.58	25	28	62.5	55	54	1.8	1.23	0.05	0.37
3	42	acute ON	RRMS	4	0.4	2	2		2			1	1.25	0.8	4	2.5	1.5	37.5	822	4	3.2	0.8	20	0.533333	3.9	3	0.9	23.0769	830	4	2.5	1.5	37.5	1.66667	5.6	5.2	3.92	3.38	1.68	1.82	30	35	83	92	80	1.6	1.42	1.3	0.38
4	47	acute ON	NMO	6	0.4		2	2			1		0.8	1.25	4.4	3.1	1.3	29.5455	1002	4.5	2.5	2	44.4444	1.53846	4.5	2.6	1.9	42.2222	744	4.5	2.9	1.6	35.5556	0.842105	5.43	5.27	3.88	3.52	1.55	1.75	29	33	87	91	100	1.03	0.78	0.77	0.92
5	24	acute ON	RRMS	28	1		1		1			1	1.25	0.63	5.1	2.4	2.7	52.9412	759	5.1	3.3	1.8	35.2941	0.666667	4.5	2.7	1.8	40	1055	4.5	2	2.5	55.5556	1.38889	7.14	7.03	4.42	4.41	2.72	2.62	38	37	77.5	90	92	2.04	2.02	2.53	1.71
6	20	acute ON	NMO	28	2		1	1			1		0.32	1.25	5.5	3.8	1.7	30.9091	1023	5.5	3	2.5	45.4545	1.47059	5.3	2.8	2.5	47.1698	756	5.3	3.3	2	37.7358	0.8	6.31	6.25	3.9	3.42	2.41	2.83	38	45	61.4	98	104	0.81	0.1	0.95	0.62
7	32	acute ON	CIS	6	1		1	1			1		0.8	1	5.3	3.7	1.6	30.1887	1031	5.3	2.8	2.5	47.1698	1.5625	5.3	2.8	2.5	47.1698	871	5.2	3.3	1.9	36.5385	0.76	6.22	6.08	3.89	3.57	2.33	2.51	37	41	88.7			0.92	0.19	0.78	0.77
8	44	acute ON	RRMS	29	1	4	1		1			1	1.25	0.1	4.3	2.7	1.6	37.2093	858	4.3	3.5	0.8	18.6047	0.5	4	3.5	0.5	12.5	1025	4	2.6	1.4	35	2.8	3.81	3.1	2.51	2.62	1.3	0.48	35	15	44.5	92	86	-0.49	-0.19	-0.9	-0.88
9	26	acute ON	RRMS	6	1	1.5	1		1			1	1.25	0.8	7	4.2	2.8	40	769	6.9	5	1.9	27.5362	0.678571	6.5	5	1.5	23.0769	1046	6.5	4	2.5	38.4615	1.66667	7.46	7.37	4.4	4.53	3.06	2.84	41	39	52.5	104	100	0.46	0.2	0.87	-0.47
10	57	past ON	RRMS			5	3	2	1	76			0.8	0.9	3.7	1.9	1.8	48.6486	759	3.7	1.3	2.4	64.8649	1.33333	3.6	2.1	1.5	41.6667	825	3	1.9	1.1	36.6667	0.733333	3.35	3.63	2.35	2.44	1	1.19	30	33	80.6			-0.35	0.45	0.03	0.34
11	36	past ON	RRMS		0.4	3	1		1	195			1	1	5	2.8	2.2	44	859	5	2.8	2.2	44	1	5	2.8	2.2	44	886	5	2.5	2.5	50	1.13636	4.67	4.44	2.44	2.53	2.23	1.91	48	43	92.6	90	64	-0.33	-0.36	-0.56	-0.27
12	54	past ON	SPMS		0.1	4.5	1		1	353			1	1	4.1	2.1	2	48.7805	825	4.2	2.1	2.1	50	1.05	4.3	2.2	2.1	48.8372	825	4.3	2.1	2.2	51.1628	1.04762	3.89	3.89	2.42	2.48	1.47	1.41	38	38	80.4	84	64	-0.21	0.32	-0.41	0.28
13	49	past ON	RRMS		2	2.5	1		1	20			1.25	1	3.2	2.2	1	31.25	825	3.3	2.5	0.8	24.2424	0.8	4.2	2.3	1.9	45.2381	825	4.3	2.5	1.8	41.8605	0.947368	4.21	4.58	2.41	2.66	1.8	1.92	43	42	69.7	122	122	1.01	0.21	0.38	0.36
14	39	past ON	RRMS		0.3	3	1	1		186			0.8	0.8	4	2.6	1.4	35	866	4.2	2.6	1.6	38.0952	1.14286	4	2.6	1.4	35	837	3.9	2.6	1.3	33.3333	0.928571	2.78	2.91	2.13	1.95	0.65	0.96	23	33	100	85	92	-1.22	-0.47	-1.09	-0.65
15	50	past ON	RRMS		1.1	1	1		1	146			1.25	1.25	5.4	2.4	3	55.5556	828	5.5	2.8	2.7	49.0909	0.9	5.1	2.6	2.5	49.0196	873	5	2.4	2.6	52	1.04	4.2	4.24	2.75	2.75	1.45	1.49	35	35	71.4	125	113	-1.2	0.35	-0.86	0.15
16	31	past ON	RRMS		1	1.5	2		2	14			1.25	1	6.6	3.4	3.2	48.4848	858	6.6	3.4	3.2	48.4848	1	6	3.5	2.5	41.6667	822	6.1	2.9	3.2	52.459	1.28	7.71	6.64	4.35	3.55	3.36	3.09	44	47	92			1.11	0.95	0.64	0.05
17	49	past ON	RRMS		0.4	5.5	4	2	2	223	1		0.05	0.05	3.9	2.7	1.2	30.7692	863	4	2.3	1.7	42.5	1.41667	4.7	3.5	1.2	25.5319	900	4.6	3.1	1.5	32.6087	1.25	4.22	4.53	2.75	3.07	1.47	1.46	35	32	60.3			0.32	0.05	-0.17	-0.43
18	37	past ON	RRMS		0.4	1.5	1		1	133			1.25	1	6.1	3.2	2.9	47.541	825	6	3.3	2.7	45	0.931034	5.9	3.2	2.7	45.7627	828	5.9	3.2	2.7	45.7627	1	6.3	6.25	3.36	3.4	2.94	2.85	47	46	93.2	106	102	0.2	0.16	0.35	0.2
19	43	past ON	RRMS		0.2		1		1	199			0.8	0.63	4.5	2.7	1.8	40	850	4.6	2.7	1.9	41.3043	1.05556	5	2.8	2.2	44	839	4.9	2.7	2.2	44.898	1	4.37	5.2	2.94	2.9	1.43	2.3	38	44	91	57	67	-0.13	0.24	0.2	0.1
20	32	past ON	RRMS		0.3	2	1		1	61		1	0.8	0.1	5.3	3.3	2	37.7358	846	5.2	3.8	1.4	26.9231	0.7	5.2	4	1.2	23.0769	912	5.2	2.9	2.3	44.2308	1.91667	5.98	5.66	3.31	3.84	2.67	1.82	45	32	93.6	99	52	0.68	0.01	0.46	-0.16
21	27	past ON	RRMS		0.3		2	1	1	136			1.25	1.25	5.6	2.3	3.3	58.9286	872	5.7	2.4	3.3	57.8947	1	5.4	2.9	2.5	46.2963	866	5.4	2.9	2.5	46.2963	1	5.88	5.37	3.32	3.02	2.56	2.35	44	44	94.3	95	83	0.28	1.02	-0.03	0.12
22	39	past ON	CIS		0.5	1	1		1	6			1.25	1	5.6	3.4	2.2	39.2857	821	5.5	3.4	2.1	38.1818	0.954545	6.6	3.4	3.2	48.4848	825	6.6	3.4	3.2	48.4848	1	5.18	4.24	3.27	2.95	1.91	1.29	37	30	85.1			-0.42	-0.13	-2.36	-0.45
23	61	past ON	NMO		0.5		3	3		26			0.5	1.25	3.9	2.5	1.4	35.8974	968	3.9	2.3	1.6	41.0256	1.14286	4.7	2.3	2.4	51.0638	776	4.6	2.5	2.1	45.6522	0.875	5.31	5.71	3.14	3.32	2.17	2.39	41	42	91.4			1.41	0.64	1.01	1.02
24	31	past ON	RRMS		0.8		3	2	1	13			1.25	1.25	3.8	2.1	1.7	44.7368	847	4	2	2	50	1.17647	4	2.3	1.7	42.5	855	4	2.3	1.7	42.5	1	4.15	4.07	2.79	2.64	1.36	1.43	33	35	87.6	72	92	0.35	0.69	0.07	0.34
25	62	past ON	RRMS		2.5	5	4	3	1	22	1		0.1	0.8	4.1	3.3	0.8	19.5122	1002	4	2.6	1.4	35	1.75	4.5	2.5	2	44.4444	784	4.5	3.5	1	22.2222	0.5	4.9	5.56	3.51	3.06	1.39	2.5	28	45	70.2			0.8	0.21	1.06	0.56
26	29	past ON	RRMS		2.5	2	3	2	1	20			0.8	1.25	5.7	3.4	2.3	40.3509	1116	5.7	2.8	2.9	50.8772	1.26087	5.5	2.8	2.7	49.0909	820	5.4	3.2	2.2	40.7407	0.814815	7.45	6.63	4.88	4.16	2.57	2.47	34	37	80.8	83	74	1.75	1.48	1.13	1.36
27	60	past ON	RRMS		0.3	1.5	4	3	1	40			1	1	4.8	2.8	2	41.6667	883	4.8	2.8	2	41.6667	1	4.9	2.8	2.1	42.8571	875	4.8	2.8	2	41.6667	0.952381	4.91	4.45	2.98	2.89	1.93	1.56	39	35	88.7			0.11	0.18	-0.45	0.09
28	35	past ON	RRMS		0.2	0	1		1	45			1.25	1	4.4	2.5	1.9	43.1818	846	4.4	2.4	2	45.4545	1.05263	4.6	2.7	1.9	41.3043	860	4.7	2.6	2.1	44.6809	1.10526	5.93	5.07	3.7	3.4	2.23	1.67	38	33	90.9			1.53	1.2	0.47	0.7
29	35	past ON	RRMS		0.8		3		3	14			1	0.63	3.5	2.1	1.4	40	833	3.6	2	1.6	44.4444	1.14286	3	1.8	1.2	40	861	3.1	1.8	1.3	41.9355	1.08333	5.25	4.69	3.36	2.87	1.89	1.82	36	39	76.4			1.75	1.26	1.69	1.07
30	41	past ON	CIS		0.2	1	1		1	55		1	1.25	0.63	4.4	2	2.4	54.5455	871	4.4	2.5	1.9	43.1818	0.791667	4	2.5	1.5	37.5	1030	4	1.9	2.1	52.5	1.4	5.01	3.99	2.6	2.36	2.41	1.63	48	41	95.7			0.61	0.6	-0.01	-0.14
31	51	past ON	RRMS		0.3	1	3		3	7			1.25	1.25	3.9	2.6	1.3	33.3333	888	3.9	2.6	1.3	33.3333	1	4	2.6	1.4	35	890	4.1	2.6	1.5	36.5854	1.07143	4.67	5.5	3.05	3.68	1.62	1.82	35	33	69.5			0.77	0.45	1.5	1.08
32	30	past ON	RRMS			4	1	1		92			0.32	0.5	5.1	3.5	1.6	31.3725	900	5.1	3.1	2	39.2157	1.25	5.1	3.1	2	39.2157	824	5.1	3	2.1	41.1765	1.05	4.53	4.34	2.96	2.85	1.57	1.49	35	34	64.6			-0.57	-0.54	-0.76	-0.25
33	31	past ON	RRMS		2	1	2	1	1	31			1.25	1.25	5	2.7	2.3	46	846	5	3.3	1.7	34	0.73913	5.3	3.5	1.8	33.9623	933	5.3	2.8	2.5	47.1698	1.38889	6.49	6.21	4.13	3.78	2.36	2.43	36	39	95.7			1.49	1.43	0.91	0.28
34	35	past ON	RRMS		0.3	2.5	2	1	1	88			0.1	0.1	5.7	3.9	1.8	31.5789	891	5.7	3.8	1.9	33.3333	1.05556	5.1	3.3	1.8	35.2941	881	5.1	3.3	1.8	35.2941	1	5.8	4.38	3.53	2.89	2.27	1.49	39	34	71.3			0.1	-0.37	-0.72	-0.41
35	46	past ON	RRMS		0.5	2.5	1		1	41			0.6	0.6	5.7	4.2	1.5	26.3158	850	5.7	4.5	1.2	21.0526	0.8	5.9	4.5	1.4	23.7288	896	5.9	4.2	1.7	28.8136	1.21429	7.31	6.91	5.08	4.71	2.23	2.2	31	32	78.6			1.61	0.88	1.01	0.21
36	61	past ON	RRMS		0.1	2.5	2	1	1	217			0.5	0.08	4.4	3	1.4	31.8182	879	4.4	3	1.4	31.8182	1	5.1	3.6	1.5	29.4118	882	5	3.5	1.5	30	1	5.4	5.98	3.23	3.84	2.17	2.14	40	36	49.2			1	0.23	0.88	0.24
37	23	past ON	RRMS		2	1.5	1		1	6			1.25	1	5.4	3.5	1.9	35.1852	866	5.5	3.5	2	36.3636	1.05263	5.5	3.5	2	36.3636	863	5.5	3.5	2	36.3636	1	6.51	6.7	4.07	4.02	2.44	2.68	37	40	80.5			1.11	0.57	1.2	0.52
38	39	past ON	RRMS		0.8		1		1	64			1.25	1.25	3.9	2.2	1.7	43.5897	851	3.9	2.2	1.7	43.5897	1	3.9	2.2	1.7	43.5897	858	3.9	2.2	1.7	43.5897	1	4.93	3.98	2.82	2.36	2.11	1.62	43	41	91.4	93	80	1.03	0.62	0.08	0.16
39	48	past ON	RRMS		1	1.5	1	1		3	1		0.8	1	4.5	3.5	1	22.2222	1056	4.5	3	1.5	33.3333	1.5	4.3	3	1.3	30.2326	845	4.3	3	1.3	30.2326	1	5.1	4.41	3.07	2.77	2.03	1.64	40	37	63	94	88	0.6	-0.43	0.11	-0.23
40	34	past ON	RRMS		1	2	1	1		3			0.63	1	4.4	2.6	1.8	40.9091	862	4.5	2.6	1.9	42.2222	1.05556	4.9	2.9	2	40.8163	839	4.9	2.9	2	40.8163	1	5.3	4.86	3.46	3.09	1.84	1.77	35	36	37.8	63	64	0.9	0.86	-0.04	0.19
41	50	MS without ON	RRMS			2.5							0.8	0.6	5.5	3.3	2.2	40	825	5.5	3.4	2.1	38.1818	0.954545	5	3.2	1.8	36	829	4.9	3.3	1.6	32.6531	0.888889	3.97	3.86	2.71	2.86	1.26	1	32	31	95.6	106	102	-1.53	-0.59	-1.14	-0.34
42	31	MS without ON	RRMS		0.4								1	1	5.4	2.7	2.7	50	858	5.3	2.6	2.7	50.9434	1	4.7	2.4	2.3	48.9362	825	4.8	2.4	2.4	50	1.04348	4.34	4.34	2.55	2.41	1.79	1.93	41	44	99.5	95	98	-1.06	-0.15	-0.36	0.01
43	41	MS without ON	RRMS		1								1.25	1.25	5	3.3	1.7	34	759	5	2.8	2.2	44	1.29412	5.2	3.3	1.9	36.5385	858	5.2	3.3	1.9	36.5385	1	4.89	5.03	3.17	3.09	1.72	1.94	35	39	98.5	92	90	-0.11	-0.13	-0.17	-0.21
44	36	MS without ON	RRMS		0.5	1.5							1.25	1.25	5.9	3.6	2.3	38.9831	841	6	3.5	2.5	41.6667	1.08696	5	3	2	40	850	5	3	2	40	1	4.38	4.45	2.58	2.63	1.8	1.82	41	41	97.7			-1.52	-1.02	-0.55	-0.37
45	66	MS without ON	PPMS			1							1.25	1	5.6	4.3	1.3	23.2143	875	5.6	4.3	1.3	23.2143	1	4.4	3.5	0.9	20.4545	829	4.5	3.6	0.9	20	1	3.74	2.92	3.16	2.54	0.58	0.38	16	13	87.8	76	74	-1.86	-1.14	-1.48	-0.96
46	46	MS without ON	RRMS		0.2	1.5							0.8	0.8	3.1	2	1.1	35.4839	858	3	2	1	33.3333	0.909091	2.9	2.1	0.8	27.5862	821	2.9	1.9	1	34.4828	1.25	3.42	3.33	2.26	2.28	1.16	1.05	34	32	95.9	109	100	0.32	0.26	0.43	0.18
47	28	MS without ON	RRMS		0.5	1.5							1.25	1.25	4.7	2.9	1.8	38.2979	854	4.7	2.7	2	42.5532	1.11111	4.9	3.3	1.6	32.6531	882	4.9	3	1.9	38.7755	1.1875	4.01	3.39	2.34	1.95	1.67	1.44	42	42	94.7	97	98	-0.69	-0.56	-1.51	-1.35
48	50	MS without ON	RRMS		0.6	2							0.8	0.8	3.2	2.3	0.9	28.125	875	3.1	2.2	0.9	29.0323	1	3.5	2.3	1.2	34.2857	833	3.7	2.2	1.5	40.5405	1.25	3.53	3.47	2.18	2.18	1.35	1.29	38	37	98.2	95	92	0.33	-0.12	-0.03	-0.12
49	37	MS without ON	RRMS		0.6	3.5							1.25	1.25	5.5	3	2.5	45.4545	840	5.4	2.9	2.5	46.2963	1	5.3	3.1	2.2	41.5094	851	5.5	3	2.5	45.4545	1.13636	4.96	5.72	3.02	3.42	1.94	2.3	39	40	87.8	97	94	-0.54	0.02	0.42	0.32
50	39	MS without ON	RRMS		0.6	2.5							1.25	1.25	4.1	2.8	1.3	31.7073	792	4.2	2.5	1.7	40.4762	1.30769	4.5	2.5	2	44.4444	792	4.5	2.5	2	44.4444	1	6.23	5.74	3.78	3.57	2.45	2.17	39	38	92.3	90	95	2.13	0.98	1.24	1.07
51	50	MS without ON	RRMS		0.5	2							1.25	1.25	4.8	3.8	1	20.8333	827	4.8	3.4	1.4	29.1667	1.4	5.2	3.7	1.5	28.8462	858	5	3.4	1.6	32	1.06667	5.4	5.21	3.72	3.46	1.68	1.75	31	34	83.4	89	94	0.6	-0.08	0.01	-0.24
52	30	MS without ON	RRMS		1	2							1.25	1.25	4.2	2	2.2	52.381	879	4.1	2	2.1	51.2195	0.954545	4.8	2.1	2.7	56.25	885	4.8	2	2.8	58.3333	1.03704	5.47	5.75	2.77	2.96	2.7	2.79	49	49	97.8	95	89	1.27	0.77	0.95	0.86
53	30	MS without ON	RRMS		0.6								1.25	1.25	5.1	3.1	2	39.2157	857	5.1	3.1	2	39.2157	1	5.3	2.8	2.5	47.1698	839	5	3	2	40	0.8	5.55	5.08	3.22	2.84	2.33	2.24	42	44	96.2	89	89	0.45	0.12	-0.22	0.04
54	24	MS without ON	RRMS		0.3	1.5							1.25	1	6	3	3	50	932	6	3.3	2.7	45	0.9	5.9	2.7	3.2	54.2373	910	6.2	3.4	2.8	45.1613	0.875	7.04	7.74	4.47	4.43	2.57	3.31	37	43	96.3	98	94	1.04	1.47	1.84	1.73
55	32	MS without ON	RRMS		0.5	1							1.25	1.25	3.4	2.4	1	29.4118	785	3.4	1.8	1.6	47.0588	1.6	3.4	2.2	1.2	35.2941	766	3.3	2.2	1.1	33.3333	0.916667	4.75	4.07	2.52	2.36	2.23	1.71	47	42	96.2	97	96	1.35	0.12	0.67	0.16
56	24	MS without ON	RRMS		0.8	2							1	1	6.2	4.2	2	32.2581	920	6.2	3.8	2.4	38.7097	1.2	6.2	3.6	2.6	41.9355	902	6	3.8	2.2	36.6667	0.846154	6.93	6.62	4.52	4.32	2.41	2.3	35	35	87	90	90	0.73	0.32	0.42	0.72
57	21	MS without ON	RRMS		0.3	1							1	0.7	6.7	4.3	2.4	35.8209	880	6.7	4.2	2.5	37.3134	1.04167	6.6	3.8	2.8	42.4242	884	6.6	4	2.6	39.3939	0.928571	7.57	6.84	4.49	4.02	3.08	2.82	41	41	92.3			0.87	0.19	0.24	0.22
58	41	MS without ON	PPMS			2.5							1.25	1.25	3.4	2.3	1.1	32.3529	832	3.4	2.3	1.1	32.3529	1	3.3	2.4	0.9	27.2727	819	3.2	2.4	0.8	25	0.888889	4.56	5.42	2.97	3.35	1.59	2.07	35	38	89.4			1.16	0.67	2.12	0.95
59	29	MS without ON	RRMS		0.5	1							1.25	1.25	4.3	2.4	1.9	44.186	806	4.3	2.3	2	46.5116	1.05263	4.3	2.4	1.9	44.186	801	4.3	2.3	2	46.5116	1.05263	6.03	5.67	3.1	3.18	2.93	2.49	49	44	95.2	69	61	1.73	0.7	1.37	0.78
60	40	MS without ON	RRMS		0.2	0							1.25	1.25	5.2	2.6	2.6	50	888	5.2	2.6	2.6	50	1	5	2.5	2.5	50	876	5	2.4	2.6	52	1.04	5.46	5	2.68	2.62	2.78	2.38	51	48	98.6	110	96	0.26	0.08	0	0.12
61	32	MS without ON	RRMS			0							1.25	1.25	6	4.1	1.9	31.6667	905	6	4	2	33.3333	1.05263	6.2	4.3	1.9	30.6452	902	6.2	4.2	2	32.2581	1.05263	6.41	6.71	4.09	4.07	2.32	2.64	36	39	94.6			0.41	-0.01	0.51	-0.23
62	61	MS without ON	RRMS		0.3	1							0.5	0.8	4.3	2.2	2.1	48.8372	884	4.3	2.1	2.2	51.1628	1.04762	4.4	2.5	1.9	43.1818	887	4.4	2.5	1.9	43.1818	1	4.86	5.02	2.92	2.99	1.94	2.03	40	40	93.1			0.56	0.72	0.62	0.49
63	26	MS without ON	RRMS		0.5	1.5							1.25	1.25	5.9	3.8	2.1	35.5932	809	5.9	3.8	2.1	35.5932	1	5.8	3.7	2.1	36.2069	809	5.8	3.7	2.1	36.2069	1	6.81	6.85	4.61	4.06	2.2	2.79	39	41	90.8	105	109	0.91	0.81	1.05	0.36
64	27	MS without ON	RRMS		0.4	1.5							1.25	1	4.8	2.7	2.1	43.75	756	4.8	2.7	2.1	43.75	1	4.6	3	1.6	34.7826	760	4.6	2.6	2	43.4783	1.25	5.86	5.37	3.29	3.33	2.57	2.04	44	38	91.7			1.06	0.59	0.77	0.33
65	62	MS without ON	RRMS		0.1	4							1	1	5.8	4.2	1.6	27.5862	990	5.7	3.6	2.1	36.8421	1.3125	4.9	3.7	1.2	24.4898	748	5	3.7	1.3	26	1.08333	5.85	5.45	4.4	4	1.45	1.45	25	27	95.3	81	87	0.05	0.2	0.55	0.3
66	50	MS without ON	RRMS		0.5	1							1.25	1.25	4.4	2.2	2.2	50	809	4.5	2.2	2.3	51.1111	1.04545	5	2.9	2.1	42	841	5	2.8	2.2	44	1.04762	5.34	5.42	3.05	3.17	2.29	2.25	43	42	98.6	111	108	0.94	0.85	0.42	0.27
67	49	MS without ON	PPMS			4							0.63	1.25	3.6	2.3	1.3	36.1111	858	3.6	1.8	1.8	50	1.38462	2.8	1.7	1.1	39.2857	852	2.8	2.2	0.6	21.4286	0.545455	5.05	4.8	2.97	2.78	2.08	2.02	41	42	92	87	96	1.45	0.67	2	1.08
68	36	MS without ON	RRMS		1	3.5							1.25	1.25	5.4	3.1	2.3	42.5926	775	5.4	3.1	2.3	42.5926	1	5.6	3.2	2.4	42.8571	772	5.6	3.2	2.4	42.8571	1	6.67	6.51	3.45	3.51	3.22	3	48	46	81.3	74	75	1.27	0.35	0.91	0.31
69	44	MS without ON	RRMS		1	2							1	1	4.8	3.1	1.7	35.4167	803	4.8	3.1	1.7	35.4167	1	4.1	2.8	1.3	31.7073	802	4.2	2.8	1.4	33.3333	1.07692	4.84	4.37	2.97	2.64	1.87	1.73	39	40	95.2			0.04	-0.13	0.27	-0.16
70	39	MS without ON	RRMS			0							1.25	1.25	5.2	3.1	2.1	40.3846	808	5.2	3.1	2.1	40.3846	1	5.5	2.8	2.7	49.0909	804	5.4	2.8	2.6	48.1481	0.962963	5.32	4.64	3.03	2.71	2.29	1.93	43	42	95.1			0.12	-0.07	-0.86	-0.09
71	51	MS without ON	RRMS			1.5							1.25	1.25	3.9	2.6	1.3	33.3333	730	3.9	2.6	1.3	33.3333	1	3.7	2.4	1.3	35.1351	738	3.7	2.3	1.4	37.8378	1.07692	5.06	4.33	2.67	2.44	2.39	1.89	47	44	95.7	90	90	1.16	0.07	0.63	0.04
72	32	HC											1.25	1.25	4.3	2.2	2.1	48.8372	838	4.2	2.2	2	47.619	0.952381	4.5	2.2	2.3	51.1111	840	4.4	2.2	2.2	50	0.956522	4.91	5.13	2.8	3.06	2.11	2.07	43	40	94			0.61	0.6	0.63	0.86
73	25	HC											1.25	1.25	6	3.3	2.7	45	898	6	3.3	2.7	45	1	5.8	3	2.8	48.2759	892	5.7	3	2.7	47.3684	0.964286	5.8	5.92	2.95	3.61	2.85	2.31	49	47	98.3	80	80	-0.2	-0.35	0.12	0.61
74	29	HC											1	1	4.4	2.5	1.9	43.1818	744	4.3	2.4	1.9	44.186	1	4.5	2.5	2	44.4444	738	4.5	2.5	2	44.4444	1	5.25	5.17	3.24	3.09	2.01	2.08	38	40	99.2			0.85	0.74	0.67	0.59
75	52	HC											0.63	0.8	4.1	2.9	1.2	29.2683	928	4.1	2.8	1.3	31.7073	1.08333	3.7	2.4	1.3	35.1351	924	3.8	2.4	1.4	36.8421	1.07692	5.21	5.29	2.96	2.88	2.25	2.41	43	46	90.5			1.11	0.06	1.59	0.48
76	26	HC											1.25	1.25	6.9	4	2.9	42.029	814	6.9	3.9	3	43.4783	1.03448	5.9	3.9	2	33.8983	820	6	3.9	2.1	35	1.05	7.39	6.46	4.68	3.93	2.71	2.53	37	39	96.9	91	91	0.49	0.68	0.56	0.03
77	64	HC											1	1.25	4.5	3	1.5	33.3333	759	4.6	3.1	1.5	32.6087	1	4.5	2.5	2	44.4444	763	4.5	2.5	2	44.4444	1	4.05	4.25	2.56	2.64	1.49	1.61	37	38	89.5			-0.45	-0.44	-0.25	0.14
78	33	HC											1.25	1.25	5.1	3.1	2	39.2157	804	5.2	3.2	2	38.4615	1	5.5	3.6	1.9	34.5455	812	5.6	3.6	2	35.7143	1.05263	5.02	4.46	2.96	2.84	2.06	1.62	41	36	96.6	109	104	-0.08	-0.14	-1.04	-0.76
79	26	HC											1.25	1.25	6.6	4.1	2.5	37.8788	884	6.6	4.1	2.5	37.8788	1	6.5	3.5	3	46.1538	884	6.4	3.4	3	46.875	1	8.09	7.89	5	4.74	3.09	3.15	38	40	99.1	90	94	1.49	0.9	1.39	1.24
80	31	HC											1.25	1.25	5.6	3.5	2.1	37.5	759	5.7	3.5	2.2	38.5965	1.04762	5.9	3.5	2.4	40.678	764	5.9	3.4	2.5	42.3729	1.04167	6.85	6.03	3.95	3.65	2.9	2.38	42	39	98.8	83	87	1.25	0.45	0.13	0.15
81	31	HC											0.63	1.25	4.9	3.7	1.2	24.4898	858	4.9	3.6	1.3	26.5306	1.08333	5.3	3.5	1.8	33.9623	850	5.3	3.4	1.9	35.8491	1.05556	6.07	6.35	3.76	3.84	2.31	2.51	38	40	91.2			1.17	0.06	1.05	0.34
82	37	HC											1.25	1.25	5.3	2.2	3.1	58.4906	882	5.3	2.2	3.1	58.4906	1	5.1	2.2	2.9	56.8627	870	5	2.3	2.7	54	0.931034	4.31	4.99	2.21	2.56	2.1	2.43	49	49	94.4			-0.99	0.01	-0.11	0.36
83	25	HC											1.25	1.25	5.5	3.5	2	36.3636	916	5.5	3.5	2	36.3636	1	5.6	3.5	2.1	37.5	924	5.6	3.6	2	35.7143	0.952381	6.42	5.86	3.77	3.26	2.65	2.6	41	44	98	90	87	0.92	0.27	0.26	-0.24
84	22	HC											1.25	1.25	4.7	2.5	2.2	46.8085	902	4.7	2.5	2.2	46.8085	1	4.8	2.5	2.3	47.9167	912	4.8	2.5	2.3	47.9167	1	7.17	6.96	3.75	3.72	3.42	3.24	48	47	97	98	100	2.47	1.25	2.16	1.22
85	31	HC											0.8	0.8	4.4	2.6	1.8	40.9091	806	4.4	2.6	1.8	40.9091	1	4.4	2.6	1.8	40.9091	802	4.4	2.6	1.8	40.9091	1	5.3	4.68	2.99	2.67	2.31	2.01	44	43	98.6			0.9	0.39	0.28	0.07
86	31	HC											1.25	1.25	6.1	3.9	2.2	36.0656	825	6.1	3.9	2.2	36.0656	1	5.7	3.9	1.8	31.5789	830	5.7	3.9	1.8	31.5789	1	6.85	6.44	4.68	4.34	2.17	2.1	32	33	96	98	99	0.75	0.78	0.74	0.44
87	69	HC											0.6	0.5	4.2	2.7	1.5	35.7143	857	4.3	2.6	1.7	39.5349	1.13333	4.2	2.6	1.6	38.0952	850	4.3	2.6	1.7	39.5349	1.0625	3.85	3.97	2.23	2.27	1.62	1.7	42	43	91.2			-0.35	-0.47	-0.23	-0.33
88	25	HC											1.25	1.25	3.9	2.1	1.8	46.1538	792	4	2.1	1.9	47.5	1.05556	3.9	2.1	1.8	46.1538	787	3.9	2.1	1.8	46.1538	1	4.98	4.15	2.7	2.49	2.28	1.66	46	40	98.1	119	121	1.08	0.6	0.25	0.39
89	29	HC											1.25	1.25	5.3	3.7	1.6	30.1887	822	5.3	3.7	1.6	30.1887	1	4.6	2.8	1.8	39.1304	815	4.6	2.8	1.8	39.1304	1	6.81	5.15	4.22	3.32	2.59	1.83	38	36	96.3	93	95	1.51	0.52	0.55	0.52
90	26	HC											0.4	1.25	4.5	3	1.5	33.3333	887	4.5	3	1.5	33.3333	1	4.2	2.7	1.5	35.7143	870	4.2	2.7	1.5	35.7143	1	6.26	5.7	3.59	3	2.67	2.7	43	47	96.5	107	104	1.76	0.59	1.5	0.3
91	34	HC											1.25	1.25	5.1	3.3	1.8	35.2941	792	5.1	3.2	1.9	37.2549	1.05556	5	3.3	1.7	34	786	5.1	3.2	1.9	37.2549	1.11765	6.95	6.37	4.7	4.02	2.25	2.35	32	37	99.5	89	88	1.85	1.4	1.37	0.72
92	57	HC											1.25	1.25	4.1	3.1	1	24.3902	753	4.1	3.1	1	24.3902	1	4.1	2.8	1.3	31.7073	738	4.1	2.8	1.3	31.7073	1	4.85	4.6	2.86	2.7	1.99	1.9	41	41	93.4	73	71	0.75	-0.24	0.5	-0.1
93	31	HC											1.25	1.25	5.1	2.8	2.3	45.098	726	5.1	2.8	2.3	45.098	1	4.8	2.7	2.1	43.75	726	4.8	2.7	2.1	43.75	1	6.69	5.7	3.81	3.16	2.88	2.54	43	45	89.4	116	119	1.59	1.01	0.9	0.46
94	25	HC											1.25	1.25	5.3	2.9	2.4	45.283	774	5.3	2.9	2.4	45.283	1	3.9	2.8	1.1	28.2051	758	4	2.8	1.2	30	1.09091	7.45	7.02	4.51	4.19	2.94	2.83	39	41	98.8	95	95	2.15	1.61	3.12	1.39
95	60	HC											1.25	1.25	5.3	3	2.3	43.3962	882	5.2	3	2.2	42.3077	0.956522	5	2.6	2.4	48	891	5	2.6	2.4	48	1	4.84	4.31	2.65	2.23	2.19	2.08	45	48	95.3	91	88	-0.46	-0.35	-0.69	-0.37
96	34	HC											1.25	1.25	5.1	2.8	2.3	45.098	890	5.1	2.8	2.3	45.098	1	4	2.4	1.6	40	878	4	2.4	1.6	40	1	5.69	4.47	2.84	2.35	2.85	2.12	50	47	84.8	92	88	0.59	0.04	0.47	-0.05
97	41	HC											1.35	1.25	5	3	2	40	759	5	3	2	40	1	4.9	3	1.9	38.7755	760	5	3	2	40	1.05263	6.01	5.78	3.37	3.27	2.64	2.51	44	43	95.8	99	96	1.01	0.37	0.88	0.27
98	55	HC											1	0.63	4.3	2.8	1.5	34.8837	801	4.3	2.9	1.4	32.5581	0.933333	4	2.6	1.4	35	815	4	2.5	1.5	37.5	1.07143	5.42	4.78	3.23	2.81	2.19	1.97	40	41	70.3	100	96	1.12	0.43	0.78	0.21
99	52	HC											1	1.25	4.5	2.8	1.7	37.7778	852	4.5	2.8	1.7	37.7778	1	4.9	3.1	1.8	36.7347	839	4.9	3.1	1.8	36.7347	1									88.8	91	91
100	49	HC											1.25	1	3.3	2.4	0.9	27.2727	898	3.3	2.4	0.9	27.2727	1	3.1	2.1	1	32.2581	880	3.1	2.1	1	32.2581	1	6.86	5.38	3.89	3.07	2.97	2.31	43	43	82.5	93	89	3.56	1.49	2.28	0.97
101	60	HC											1.25	1.25	3.6	2.3	1.3	36.1111	892	3.6	2.3	1.3	36.1111	1	4.3	2.9	1.4	32.5581	884	4.3	2.9	1.4	32.5581	1	3.78	4.18	2.32	2.63	1.46	1.55	39	37	85.5	83	80	0.18	0.02	-0.12	-0.27
102	52	HC											0.63	1.25	4.8	2.4	2.4	50	843	4.8	2.4	2.4	50	1	4.6	2.5	2.1	45.6522	825	4.6	2.5	2.1	45.6522	1	5.46	5.6	3.05	3.04	2.41	2.56	44	46	96.7	103	105	0.66	0.65	1	0.54
103	41	HC											1.25	1.25	5.6	3.6	2	35.7143	776	5.6	3.6	2	35.7143	1	5.3	3.5	1.8	33.9623	781	5.3	3.5	1.8	33.9623	1	5.73	5.75	3.29	3.29	2.44	2.46	43	43	99.5	97	100	0.13	-0.31	0.45	-0.21
104	47	HC											1.25	1.25	5.6	3.5	2.1	37.5	849	5.6	3.5	2.1	37.5	1	5.9	3.7	2.2	37.2881	866	5.9	3.7	2.2	37.2881	1	6.93	6.77	3.72	3.61	3.21	3.16	46	47	94.2	97	93	1.33	0.22	0.87	-0.09
105	47	HC											1.25	1.25	3.5	2.2	1.3	37.1429	836	3.5	2.1	1.4	40	1.07692	3.4	2.1	1.3	38.2353	825	3.4	2.1	1.3	38.2353	1	4.71	4.79	2.78	2.73	1.93	2.06	41	43	88.6	86	81	1.21	0.58	1.39	0.63
106	49	HC											1.25	1.25	5	3.4	1.6	32	817	5.1	3.4	1.7	33.3333	1.0625	6	3.7	2.3	38.3333	825	6	3.7	2.3	38.3333	1	6.11	6.18	3.83	3.88	2.28	2.3	37	37	85.3	102	111	1.11	0.43	0.18	0.18
107	66	HC											0.8	0.8	3.6	2.4	1.2	33.3333	840	3.6	2.4	1.2	33.3333	1	3.4	2.2	1.2	35.2941	855	3.4	2.2	1.2	35.2941	1	3.16	3.06	2.1	1.98	1.06	1.08	34	35	90.9	97	91	-0.44	-0.3	-0.34	-0.22
108	48	HC											1.25	1.25	4.7	2.9	1.8	38.2979	775	4.7	2.9	1.8	38.2979	1	5	3.6	1.4	28	786	5	3.6	1.4	28	1	5.37	5.67	3.42	3.48	1.95	2.19	36	39	92.5	96	94	0.67	0.52	0.67	-0.12
109	53	HC											0.8	1	4.4	2.8	1.6	36.3636	846	4.4	2.8	1.6	36.3636	1	4.6	2.8	1.8	39.1304	833	4.6	2.8	1.8	39.1304	1	4.35	4.48	2.77	2.69	1.58	1.79	36	40	86.7	106	99	-0.05	-0.03	-0.12	-0.11
110	42	HC											1	1	5	3.5	1.5	30	792	5	3.5	1.5	30	1	4.7	3.1	1.6	34.0426	785	4.8	3.1	1.7	35.4167	1.0625	5.59	4.99	3.45	3.04	2.14	1.95	38	39	72.3	86	92	0.59	-0.05	0.29	-0.06
111	52	HC											1.25	1.25	6	3.9	2.1	35	860	5.9	3.9	2	33.8983	0.952381	6.1	3.6	2.5	40.9836	859	6.1	3.5	2.6	42.623	1.04	6.12	5.99	3.62	3.38	2.5	2.61	41	44	89.3	95	94	0.12	-0.28	-0.11	-0.22
112	49	HC											1.25	1.25	4.2	2.3	1.9	45.2381	856	4.2	2.4	1.8	42.8571	0.947368	3.8	2.1	1.7	44.7368	840	3.8	2.2	1.6	42.1053	0.941176	4.49	3.61	2.54	2.61	1.95	1	43	40	96	90	84	0.29	0.24	-0.19	0.51
113	40	HC											1.25	1.25	4.2	2.5	1.7	40.4762	830	4.1	2.5	1.6	39.0244	0.941176	3.5	2	1.5	42.8571	820	3.5	2.1	1.4	40	0.933333	4.79	4.34	2.88	2.65	1.91	1.69	40	39	94.3	102	103	0.59	0.38	0.84	0.65
114	54	HC											1.25	1.25	4.7	3	1.7	36.1702	726	4.7	3.1	1.6	34.0426	0.941176	4.9	3.5	1.4	28.5714	730	4.9	3.4	1.5	30.6122	1.07143	5.18	5.7	2.75	3.03	2.43	2.67	47	47	73.7	101	104	0.48	-0.25	0.8	-0.47
115	61	HC											0.4	0.8	6.6	5.3	1.3	19.697	862	6.6	5.2	1.4	21.2121	1.07692	7.1	5.4	1.7	23.9437	885	7	5.4	1.6	22.8571	0.941176	7.54	7.41	4.54	4.63	3	2.78	40	38	78.9			0.94	-0.76	0.31	-0.77
116	52	HC											1	1	3.5	2.4	1.1	31.4286	864	3.4	2.4	1	29.4118	0.909091	3.6	2.3	1.3	36.1111	862	3.6	2.2	1.4	38.8889	1.07692	5.71	4.72	3.46	2.84	2.25	1.88	39	40	80.3	102	101	2.21	1.06	1.12	0.54
117	62	HC											1	0.5	5.4	3.5	1.9	35.1852	852	5.4	3.6	1.8	33.3333	0.947368	5.4	3.4	2	37.037	870	5.3	3.4	1.9	35.8491	0.95	5.65	5.37	3.25	3.2	2.4	2.17	42	40	86.2	86	88	0.25	-0.25	-0.03	-0.2
118	62	HC											1.25	1.25	6	4.3	1.7	28.3333	810	6	4.4	1.6	26.6667	0.941176	5.5	3.8	1.7	30.9091	820	5.5	3.9	1.6	29.0909	0.941176	6.32	6.37	4.02	4.11	2.3	2.26	36	35	69.5	89	96	0.32	-0.28	0.87	0.31
119	62	HC											1.25	1.25	5.1	3	2.1	41.1765	859	5.2	3.1	2.1	40.3846	1	5.1	2.7	2.4	47.0588	850	5	2.7	2.3	46	0.958333	6	5.21	3.59	3.51	2.41	1.7	40	40	93.4	113	106	0.9	0.59	0.11	0.81
120	63	HC											1	1	5.7	3.3	2.4	42.1053	823	5.6	3.3	2.3	41.0714	0.958333	5	3.1	1.9	38	826	5	3	2	40	1.05263	6.13	5.62	3.65	3.18	2.48	2.44	40	43	93.9			0.43	0.35	0.62	0.08
121	58	HC											1.25	1.25	5.3	3.6	1.7	32.0755	885	5.2	3.6	1.6	30.7692	0.941176	4.7	2.9	1.8	38.2979	886	4.8	2.9	1.9	39.5833	1.05556	5.29	5.16	2.96	2.85	2.33	2.31	44	45	98.6			-0.01	-0.64	0.46	-0.05
[truncated: 2 more columns]
